# Supplementary material for: A Multistep Workflow to Evaluate Newly Generated iPSCs and Their Ability to Generate Different Cell Types
Source: Methods Protoc. 2021 Jul 19;4(3):50. doi: 10.3390/mps4030050 (PMC8293472; doi:10.3390/mps4030050)
Supplement: Supplementary file 1 [file mps-04-00050-s001.zip]

Archive with 1 entries (1 files):
- mps-1215148-SI.pdf
